# Supplementary material for: Increased apolipoprotein E and decreased TNF‐α in the cerebrospinal fluid of nondemented APOE‐ε4 carriers
Source: Neuropsychopharmacol Rep. 2020 May 19;40(2):201–5. doi: 10.1002/npr2.12110 (PMC7722685; doi:10.1002/npr2.12110)
Supplement: Supplementary file 1 — Table S1 [file NPR2-40-201-s001.xlsx]

## Sheet: Table_S1
Table S1: Mann-Whitney's U test comparing APOE-ε4 carriers and non-carriers
Protein	U	P	FDR
Apo_E2	504	1.16344e-07	0.000131236
Apo_E3	566	7.26899e-07	0.000409971
TNF-a	589	1.39111e-06	0.000523057
Apo_E4	618	3.09238e-06	0.000872053
MCP-4	803	0.000277812	0.0626744
FAM107B	868.5	0.00107368	0.201852
HCC-4	932	0.00353686	0.564591
RUXF	939	0.00400419	0.564591
CRP	950	0.00485404	0.608373
PAK6	962.5	0.00601439	0.678424
MP2K2	981	0.00818757	0.719371
FGF7	986	0.00889162	0.719371
CCL28	989	0.00933659	0.719371
CD109	989.5	0.0094123	0.719371
NRP1	990.5	0.00956611	0.719371
Transketolase	1015	0.0140982	0.851152
MMP-8	1016	0.0143179	0.851152
GFRa-2	1017	0.0145407	0.851152
IL-6	1019.5	0.0151089	0.851152
ECM1	1025	0.0164356	0.851152
JAK2	1025.5	0.0165587	0.851152
CLC1B	1027	0.0169235	0.851152
prostatic_binding_protein	1036	0.0193945	0.851152
MSP	1037	0.0196853	0.851152
MDHC	1046	0.0224778	0.851152
Vasoactive_Intestinal_Peptide	1049	0.0234784	0.851152
Haptoglobin__Mixed_Type	1063	0.0286996	0.851152
HCG	1065	0.0295214	0.851152
EMAP-2	1066	0.0299406	0.851152
Triosephosphate_isomerase	1067	0.0303643	0.851152
PAFAH_beta_subunit	1067.5	0.0305775	0.851152
Ephrin-A5	1069	0.0312268	0.851152
PBEF	1069.5	0.0314439	0.851152
Cystatin-S	1070	0.0316531	0.851152
B7-H1	1075.5	0.0341734	0.851152
GPC5	1077	0.0348894	0.851152
TrATPase	1077	0.0348894	0.851152
MIA	1078	0.035372	0.851152
Moesin	1081.5	0.0371037	0.851152
tau	1084	0.0383876	0.851152
IL-22BP	1084.5	0.0386387	0.851152
TrkB	1085	0.0389127	0.851152
sICAM-5	1086	0.0394423	0.851152
CHL1	1089.5	0.0413432	0.851152
DAN	1090	0.0416206	0.851152
MK12	1091	0.0421816	0.851152
PDE9A	1091	0.0421826	0.851152
PH	1092	0.0427461	0.851152
sLeptin_R	1092.5	0.0430345	0.851152
VEGF-C	1095.5	0.0447822	0.851152
LYVE1	1097	0.0456821	0.851152
FGF9	1099	0.0468763	0.851152
TWEAK	1099	0.0469012	0.851152
MMP-3	1099.5	0.0472087	0.851152
IgD	1100	0.0475221	0.851152
SREC-I	1100	0.0475221	0.851152
sTie-1	1100	0.0475221	0.851152
ROR1	1106	0.0513891	0.851152
TCTP	1109.5	0.0537633	0.851152
PAFAH	1110	0.0541096	0.851152
PIGR	1112	0.0555157	0.851152
PF-4	1113	0.0562293	0.851152
DR6	1115	0.0576804	0.851152
FABP	1115	0.0576804	0.851152
RGMB	1115	0.0576804	0.851152
HSP70_protein_8	1117	0.0590655	0.851152
ALT	1117	0.0591618	0.851152
Cytochrome_c	1117	0.0591618	0.851152
Prothrombin	1117	0.0591621	0.851152
IFN-g_R1	1119	0.0606693	0.851152
IL-17_sR	1120	0.0614439	0.851152
Growth_hormone_receptor	1120.5	0.0618281	0.851152
Macrophage_mannose_receptor	1121	0.0622201	0.851152
OX2G	1121.5	0.0626115	0.851152
BPI	1122.5	0.0633968	0.851152
NCAM-L1	1122.5	0.0633992	0.851152
CRDL1	1123	0.063798	0.851152
ESAM	1124	0.0645988	0.851152
MMP-13	1128	0.0678768	0.851152
M2-PK	1128	0.0678865	0.851152
JAM-B	1128.5	0.0683063	0.851152
TNF-b	1130	0.0695769	0.851152
ART	1131	0.0704409	0.851152
gp130__soluble	1131	0.070442	0.851152
Calpastatin	1131.5	0.0708743	0.851152
ALCAM	1132	0.071311	0.851152
Thyroxine-Binding_Globulin	1132	0.071311	0.851152
NCAM-120	1133	0.0721888	0.851152
CDC37	1135.5	0.0743556	0.851152
C2	1136	0.0748755	0.851152
NRX1B	1138	0.0767096	0.851152
IL-18_BPa	1138	0.0767115	0.851152
MIF	1138	0.0767115	0.851152
PDPK1	1139	0.0775108	0.851152
FGF-4	1140.5	0.0789501	0.851152
4EBP2	1140.5	0.0790491	0.851152
GSTA3	1142	0.0804898	0.851152
XPNPEP1	1142.5	0.0809742	0.851152
UNC5H3	1143	0.0814626	0.851152
PTK6	1144	0.0824373	0.851152
Stanniocalcin-1	1145	0.0834283	0.851152
RGM-C	1145	0.0834287	0.851152
Contactin-5	1145.5	0.0839254	0.851152
TAFI	1146	0.0844236	0.851152
Eotaxin	1146.5	0.0849259	0.851152
IGFBP-1	1147	0.0854318	0.851152
DKK3	1147	0.0854326	0.851152
RSPO2	1149	0.0874741	0.851152
JAM-C	1149	0.0874762	0.851152
ARMEL	1149.5	0.0879926	0.851152
PCI	1150	0.0885124	0.851152
CATE	1151	0.0895551	0.851152
RELT	1151	0.0895585	0.851152
RGMA	1151.5	0.0900848	0.851152
IL-1Rrp2	1154	0.0927477	0.851152
WIF-1	1154	0.0927566	0.851152
Ubiquitin+1	1155.5	0.0943893	0.851152
DLL1	1156	0.0949392	0.851152
JAG1	1156	0.0949392	0.851152
Nr-CAM	1156	0.0949392	0.851152
TF	1157	0.0960424	0.851152
amyloid_precursor_protein	1157	0.0960458	0.851152
Keratin_18	1157.5	0.0966026	0.851152
Protein_disulfide_isomerase_A3	1160	0.0994273	0.851152
Hat1	1160.5	0.0999363	0.851152
ROBO2	1161	0.100576	0.851152
Met	1161.5	0.101152	0.851152
Angiogenin	1162	0.101735	0.851152
Neurotrophin-3	1162.5	0.102217	0.851152
G-CSF	1163	0.102897	0.851152
EphB6	1164	0.104084	0.851152
MMP-1	1164.5	0.104675	0.851152
Mn_SOD	1165	0.105275	0.851152
PESC	1166	0.106412	0.851152
a1-Antichymotrypsin	1170.5	0.112017	0.851152
ROBO3	1171	0.112644	0.851152
TYK2	1171	0.112647	0.851152
GA733-1_protein	1172	0.11391	0.851152
PARC	1172	0.113915	0.851152
PSA-ACT	1172.5	0.114551	0.851152
SCF_sR	1173	0.115194	0.851152
IL-1b	1173.5	0.115834	0.851152
SAP	1174.5	0.117131	0.851152
Angiopoietin-1	1176	0.119097	0.851152
ULBP-2	1176.5	0.119732	0.851152
calgranulin_B	1177.5	0.121079	0.851152
Myeloperoxidase	1177.5	0.121081	0.851152
PSA1	1178.5	0.12242	0.851152
PLXC1	1179	0.123104	0.851152
Siglec-9	1179.5	0.12378	0.851152
Angiopoietin-4	1181	0.12578	0.851152
Nogo_Receptor	1181	0.125833	0.851152
WNT7A	1181.5	0.126495	0.851152
TIMD3	1182	0.127215	0.851152
TECK	1184	0.129949	0.851152
LIF_sR	1184.5	0.130717	0.851152
Ephrin-B3	1184.5	0.130721	0.851152
CPNE1	1185	0.131433	0.851152
Gelsolin	1186	0.132862	0.851152
FGF-12	1187	0.134288	0.851152
BFL1	1187	0.134304	0.851152
LBP	1187	0.134304	0.851152
C3d	1187.5	0.135027	0.851152
Testican-2	1187.5	0.135029	0.851152
TSLP	1188	0.13569	0.851152
IL-12_RB2	1188	0.135751	0.851152
IL-17_RC	1188.5	0.136481	0.851152
IL-1F7	1188.5	0.136487	0.851152
kallikrein_12	1189	0.137223	0.851152
contactin-1	1189.5	0.13796	0.851152
VEGF	1190	0.138701	0.851152
PSA2	1191	0.14019	0.851152
MIS	1191.5	0.14094	0.851152
SPARCL1	1192.5	0.142448	0.851152
Secretin	1193.5	0.143926	0.851152
P-Cadherin	1194	0.144736	0.851152
NLGNX	1194	0.144736	0.851152
MICA	1195	0.146265	0.851152
Notch_1	1195	0.146276	0.851152
PKB_a/b/g	1195	0.146276	0.851152
Ck-b-8-1	1195.5	0.147042	0.851152
MK01	1196	0.147826	0.851152
M-CSF_R	1196	0.147828	0.851152
BMP-6	1196.5	0.148607	0.851152
PDE7A	1197	0.149286	0.851152
EG-VEGF	1198	0.150895	0.851152
MMP-12	1198	0.150942	0.851152
PACAP-27	1198	0.150967	0.851152
BASI	1198	0.15097	0.851152
MAPK5	1198.5	0.151706	0.851152
DEAD-box_protein_19B	1198.5	0.151747	0.851152
ASAH2	1199	0.152559	0.851152
pTEN	1200.5	0.15496	0.851152
IL-1_sRI	1200.5	0.154966	0.851152
CD30_Ligand	1201	0.155777	0.851152
Fibronectin	1201.5	0.15659	0.851152
RET	1202	0.157406	0.851152
Histone_H2A.z	1203	0.159046	0.851152
IL22RA1	1204	0.160699	0.851152
Testican-1	1204	0.160701	0.851152
GV	1205.5	0.163199	0.851152
Cadherin-6	1205.5	0.163204	0.851152
SLIK5	1206	0.164046	0.851152
Nectin-like_protein_1	1206	0.164049	0.851152
Properdin	1206	0.164049	0.851152
IL-15_Ra	1206.5	0.16488	0.851152
Coagulation_Factor_IX	1207	0.165742	0.851152
MK11	1208.5	0.168297	0.851152
Sonic_Hedgehog	1209	0.169167	0.851152
TLR4:MD-2_complex	1210	0.170897	0.851152
SHP-2	1210	0.170898	0.851152
PKC-G	1210	0.1709	0.851152
TNR4	1210.5	0.17174	0.851152
B7-2	1211	0.172638	0.851152
6-Phosphogluconate_dehydrogenase	1211	0.172645	0.851152
Catalase	1211	0.172645	0.851152
HVEM	1212.5	0.175288	0.851152
ADAM_9	1213	0.176177	0.851152
Proteinase-3	1213.5	0.177049	0.851152
TARC	1214.5	0.178838	0.851152
MFGM	1214.5	0.178861	0.851152
Granzyme_B	1215	0.179643	0.851152
BMP-7	1215	0.179762	0.851152
EPHAA	1215	0.179763	0.851152
Semaphorin-6A	1216	0.181576	0.851152
Histone_H1.2	1216.5	0.182475	0.851152
GPVI	1218	0.185235	0.851152
PYY	1218	0.185238	0.851152
TAJ	1219	0.187095	0.851152
Coagulation_Factor_IXab	1219	0.187095	0.851152
MASP3	1220	0.188958	0.851152
CBPE	1220	0.188963	0.851152
TNF_sR-I	1221	0.190841	0.851152
Cytidylate_kinase	1221.5	0.191787	0.851152
TrkC	1221.5	0.191788	0.851152
MIP-3a	1223	0.194585	0.851152
PPIB	1223	0.194645	0.851152
CAD15	1223	0.194647	0.851152
OBCAM	1223.5	0.195604	0.851152
C1q	1224	0.196565	0.851152
LDH-H_1	1224	0.196569	0.851152
HAI-1	1224.5	0.197533	0.851152
Periostin	1224.5	0.197533	0.851152
Cofilin-1	1225	0.198505	0.851152
PUR8	1226	0.200453	0.851152
ERP29	1226	0.200455	0.851152
Siglec-7	1226	0.200455	0.851152
IMB1	1226.5	0.201432	0.851152
CYTD	1227	0.202417	0.851152
IFN-lambda_1	1228	0.204303	0.851152
SCGF-beta	1228	0.204397	0.851152
ENPP7	1229	0.206371	0.851152
SIRT2	1229	0.206388	0.851152
UNC5H4	1229	0.206388	0.851152
a2-Antiplasmin	1229	0.206389	0.851152
IL-4_sR	1229.5	0.207352	0.851152
FGF-6	1230	0.208309	0.851152
IL-17E	1230	0.208378	0.851152
SEPR	1230	0.208391	0.851152
ERBB1	1230	0.208394	0.851152
Angiopoietin-2	1230	0.208395	0.851152
Cyclophilin_F	1231	0.210414	0.851152
FCN1	1231	0.210415	0.851152
Marapsin	1231.5	0.21143	0.851152
DR3	1232	0.212448	0.851152
MRCKB	1232	0.212448	0.851152
EphA5	1232	0.212449	0.851152
Chymase	1232.5	0.21346	0.851152
TXD12	1232.5	0.21347	0.851152
CK-BB	1232.5	0.213471	0.851152
IL-5	1233	0.214496	0.851152
Carbonic_Anhydrase_X	1233	0.214497	0.851152
GIB	1233.5	0.215481	0.851152
Macrophage_scavenger_receptor	1234	0.216554	0.851152
Hemoglobin	1235	0.218637	0.851152
Karyopherin-a2	1235.5	0.219571	0.851152
GDF-11	1235.5	0.219679	0.851152
Carbonic_Anhydrase_IV	1235.5	0.219679	0.851152
IL-22	1235.5	0.21968	0.851152
Cystatin_M	1235.5	0.219681	0.851152
PDGF-CC	1236	0.22071	0.851152
Aminoacylase-1	1236	0.220729	0.851152
Contactin-4	1236	0.220729	0.851152
FN1.4	1236	0.220729	0.851152
Azurocidin	1236.5	0.221661	0.851152
KIF23	1236.5	0.221758	0.851152
SP-D	1237	0.222833	0.851152
Ubiquitin	1237	0.222834	0.851152
Galectin-8	1237.5	0.223872	0.851152
EphB4	1238	0.224954	0.851152
STRATIFIN	1238	0.224954	0.851152
ING1	1238.5	0.226014	0.851152
NAP-2	1238.5	0.226018	0.851152
sTie-2	1239	0.227058	0.851152
COLEC12	1239	0.227076	0.851152
NACA	1239	0.227078	0.851152
NKp46	1239	0.227081	0.851152
DYRK3	1239	0.227087	0.851152
Soggy-1	1239	0.227087	0.851152
Coagulation_Factor_VII	1239	0.227088	0.851152
a1-Antitrypsin	1240	0.229235	0.851152
CTAP-III	1241	0.2314	0.851152
LSAMP	1241	0.2314	0.851152
hnRNP_K	1241.5	0.232416	0.851152
AMPM2	1242.5	0.234669	0.851152
ANGL4	1243	0.235767	0.851152
HPLN1	1243	0.235767	0.851152
IL-1_R_AcP	1244	0.237975	0.851152
CDK2/cyclin_A	1244.5	0.239068	0.851152
TAK1-TAB1	1244.5	0.23908	0.851152
Tenascin	1245	0.240195	0.851152
GNS	1245	0.240196	0.851152
Elastase	1245.5	0.241291	0.851152
IP-10	1246	0.242431	0.851152
Desmoglein-2	1246	0.242432	0.851152
HTRA2	1246	0.242432	0.851152
FGF-8A	1246.5	0.24342	0.851152
RANK	1246.5	0.243552	0.851152
CTACK	1247	0.24465	0.851152
PSMA	1247.5	0.245811	0.851152
CSF-1	1248	0.246947	0.851152
IGFBP-2	1248	0.246947	0.851152
PTN	1248	0.246947	0.851152
LIN7B	1248.5	0.248059	0.851152
NG36	1249	0.249223	0.851152
LRP8	1249	0.249226	0.851152
NET4	1249	0.249226	0.851152
IMDH1	1250	0.251512	0.851152
BMP10	1250.5	0.252669	0.851152
TPSB2	1250.5	0.25267	0.851152
ADAM12	1251	0.253806	0.851152
IDS	1251	0.253829	0.851152
XEDAR	1251	0.253829	0.851152
BCAR3	1251.5	0.254986	0.851152
DLC8	1252.5	0.257294	0.851152
LAG-3	1253	0.258487	0.851152
ILT-2	1253	0.25849	0.851152
Ficolin-3	1254	0.260798	0.851152
EPI	1254	0.260823	0.851152
PARK7	1254	0.260829	0.851152
TrkA	1254	0.260838	0.851152
Angiotensinogen	1254	0.260844	0.851152
Calcineurin_B_a	1254	0.260844	0.851152
cGMP-stimulated_PDE	1254	0.260844	0.851152
DAF	1255	0.26321	0.851152
eIF-5	1255.5	0.264386	0.851152
Fractalkine/CX3CL-1	1255.5	0.264399	0.851152
a2-HS-Glycoprotein	1256	0.265594	0.851152
IL-19	1256.5	0.266755	0.851152
GHC2	1256.5	0.26678	0.851152
Endostatin	1256.5	0.26679	0.851152
GIIE	1257	0.267958	0.851152
MO2R1	1257	0.26796	0.851152
DRAK2	1257	0.267989	0.851152
CK-MB	1257.5	0.269192	0.851152
NDP_kinase_B	1257.5	0.269194	0.851152
IL-7_Ra	1258	0.27037	0.851152
AMNLS	1258.5	0.271556	0.851152
Plasminogen	1259	0.272829	0.851152
RAD51	1259	0.27283	0.851152
CK-MM	1259.5	0.27404	0.851152
GFRa-3	1260	0.275262	0.851152
PKC-B-II	1260	0.275272	0.851152
Granzyme_H	1260.5	0.276476	0.851152
Discoidin_domain_receptor_2	1260.5	0.276496	0.851152
FGF-5	1261	0.277658	0.851152
SPHK2	1261	0.277714	0.851152
IGF-I_sR	1261	0.277729	0.851152
BAFF_Receptor	1261.5	0.278956	0.851152
CK2-A1:B	1263.5	0.283931	0.851152
PTHrP	1263.5	0.283931	0.851152
Activated_Protein_C	1264	0.285187	0.851152
UFC1	1264	0.285188	0.851152
Apo_D	1264	0.285189	0.851152
TIMP-3	1264	0.285189	0.851152
OCAD1	1264.5	0.286438	0.851152
MEPE	1265.5	0.288889	0.851152
Kallistatin	1265.5	0.288967	0.851152
Kallikrein_4	1266	0.290163	0.851152
TLR2	1266	0.290216	0.851152
CAPG	1266	0.290236	0.851152
sFRP-3	1266	0.290236	0.851152
BCAM	1266.5	0.291505	0.851152
IL-17B_R	1266.5	0.291506	0.851152
CNDP1	1266.5	0.291507	0.851152
IL-11	1267	0.292705	0.851152
PD-L2	1267	0.292769	0.851152
DRG-1	1267	0.292772	0.851152
TEC	1268	0.295341	0.853557
CTLA-4	1268.5	0.296509	0.853557
Glucocorticoid_receptor	1268.5	0.296543	0.853557
FN1.3	1268.5	0.296626	0.853557
TCCR	1269	0.297919	0.855097
ATS1	1269.5	0.29919	0.856565
IGFBP-5	1270	0.300509	0.858163
MIP-1a	1270.5	0.30177	0.859588
sCD4	1271	0.30309	0.861171
JAML1	1271.5	0.304414	0.862761
MK13	1272.5	0.30701	0.866185
FGF-20	1273.5	0.309609	0.866185
HPG-	1274	0.311024	0.866185
Antithrombin_III	1274	0.311026	0.866185
Caspase-3	1274.5	0.312347	0.866185
KI3L2	1275	0.313671	0.866185
CNTFR_alpha	1275	0.313692	0.866185
HSP_60	1275	0.313692	0.866185
GCP-2	1275.5	0.315017	0.866185
G-CSF-R	1275.5	0.315021	0.866185
LAG-1	1275.5	0.315025	0.866185
CATC	1276	0.316364	0.866185
EDA	1276	0.316373	0.866185
Lysozyme	1276	0.316373	0.866185
FCG2A/B	1276.5	0.317718	0.867252
STX1a	1277	0.319063	0.867252
suPAR	1277	0.319069	0.867252
Siglec-6	1278	0.321695	0.868342
SAA	1278	0.321777	0.868342
KIRR3	1278	0.321779	0.868342
sICAM-3	1278.5	0.323133	0.869727
Semaphorin_3E	1279	0.324506	0.869727
ETHE1	1279.5	0.325854	0.869727
dopa_decarboxylase	1280	0.327222	0.869727
kallikrein_14	1280	0.327247	0.869727
MK08	1280.5	0.32853	0.869727
GM-CSF	1280.5	0.328616	0.869727
KI3S1	1281	0.329909	0.869727
IL-17D	1281	0.33	0.869727
sE-Selectin	1281	0.330003	0.869727
Stress-induced-phosphoprotein_1	1283.5	0.336957	0.87132
Plasmin	1284	0.338348	0.87132
TGF-b_R_III	1284	0.33836	0.87132
TRAIL_R1	1284.5	0.339761	0.87132
LKHA4	1285	0.34116	0.87132
GAS1	1285	0.341167	0.87132
Angiostatin	1285	0.341177	0.87132
Protein_S	1285	0.341177	0.87132
ARI3A	1285.5	0.342536	0.87132
ABL2	1285.5	0.342588	0.87132
Cathepsin_B	1286	0.344008	0.87132
RAN	1286	0.344008	0.87132
sRAGE	1286.5	0.345417	0.87132
Coactosin-like_protein	1286.5	0.345425	0.87132
PAK3	1286.5	0.345426	0.87132
PKC-Z	1287	0.346832	0.87132
C1-Esterase_Inhibitor	1287	0.34685	0.87132
BMPER	1287.5	0.348241	0.87132
Insulin	1287.5	0.348247	0.87132
TACI	1287.5	0.348268	0.87132
ATP_synthase_beta_chain	1289	0.352587	0.87132
CDK5/p35	1289	0.352587	0.87132
sL-Selectin	1289	0.35259	0.87132
Trypsin	1289	0.35259	0.87132
GOT1	1290	0.355479	0.87132
FGF-19	1290	0.355481	0.87132
ULBP-1	1290.5	0.356884	0.87132
granzyme_A	1290.5	0.35693	0.87132
IL-18_Ra	1291	0.358384	0.87132
AK1A1	1291	0.358384	0.87132
NXPH1	1291	0.358386	0.87132
IFN-lambda_2	1291.5	0.359698	0.87132
PDGF_Rb	1291.5	0.35984	0.87132
ICOS	1291.5	0.359843	0.87132
GP114	1293	0.364229	0.87132
Rab_GDP_dissociation_inhibitor_beta	1293	0.364241	0.87132
FSH	1293	0.364242	0.87132
CRTAM	1293.5	0.365663	0.87132
FCGR1	1293.5	0.365706	0.87132
DLL4	1294	0.367176	0.87132
ARP19	1294.5	0.368588	0.87132
CFC1	1295	0.370155	0.87132
IGFBP-7	1295	0.370156	0.87132
CLC4K	1296	0.373067	0.87132
Apo_B	1296.5	0.374623	0.87132
ERBB4	1297	0.376081	0.87132
Galectin-4	1297	0.376119	0.87132
NUDC3	1297	0.376125	0.87132
PDE3A	1297	0.376127	0.87132
Activin_A	1297	0.376131	0.87132
SPTA2	1297.5	0.37746	0.87132
KPCT	1298	0.379131	0.87132
17-beta-HSD_1	1298	0.379137	0.87132
Cathepsin_V	1299	0.382163	0.87132
C9	1299	0.382165	0.87132
Coagulation_Factor_V	1299	0.382165	0.87132
ERBB3	1299.5	0.383681	0.87132
PKC-D	1300	0.385134	0.87132
Luteinizing_hormone	1300	0.385204	0.87132
MMP-16	1300.5	0.386714	0.87132
IL-20_Ra	1300.5	0.386725	0.87132
NADPH-P450_Oxidoreductase	1301	0.388248	0.87132
C6	1301	0.388251	0.87132
PRKACA	1301	0.388255	0.87132
IL-23	1301.5	0.389623	0.87132
Cathepsin_G	1301.5	0.389775	0.87132
ERAB	1301.5	0.389776	0.87132
FLRT1	1301.5	0.389789	0.87132
OPG	1301.5	0.389789	0.87132
Albumin	1302	0.391326	0.87132
Endoglin	1302.5	0.392843	0.87132
COX-2	1303	0.394369	0.87132
IDUA	1303	0.394409	0.87132
IL-11_RA	1303.5	0.395954	0.87132
MBL	1304	0.397494	0.87132
MCP-3	1304	0.397501	0.87132
Calcineurin	1304	0.397505	0.87132
Dtk	1305	0.400619	0.87132
Mesothelin	1305.5	0.402127	0.87132
Tropomyosin_1_alpha_chain	1305.5	0.402142	0.87132
Artemin	1305.5	0.402143	0.87132
AIF1	1305.5	0.402179	0.87132
FER	1306	0.403395	0.87132
TCPTP	1306	0.403706	0.87132
CYTT	1306	0.403744	0.87132
Cathepsin_S	1306	0.403746	0.87132
Endocan	1306	0.403746	0.87132
Epithelial_cell_kinase	1306.5	0.405314	0.87132
TWEAKR	1307	0.406812	0.87132
FCAR	1307	0.406857	0.87132
PLCG1	1307	0.406871	0.87132
C1s	1307	0.406886	0.87132
CD226	1307.5	0.408453	0.87132
IL-10_Rb	1307.5	0.408458	0.87132
Cyclin_B1	1308	0.410027	0.87132
SBDS	1308	0.410031	0.87132
Galectin-3	1308	0.410041	0.87132
Nidogen	1308	0.410043	0.87132
FGFR4	1308.5	0.411621	0.87132
TGM3	1308.5	0.411624	0.87132
RSK-like_protein_kinase	1309	0.413059	0.87132
CO8A1	1309	0.413165	0.87132
TGF-b2	1309	0.413209	0.87132
GFRa-1	1309	0.413213	0.87132
Factor_I	1309	0.413214	0.87132
hnRNP_A2/B1	1309	0.413214	0.87132
FGFR-2	1309.5	0.414727	0.87132
DnaJ_homolog	1309.5	0.414767	0.87132
Transferrin	1309.5	0.414804	0.87132
IL-12_Rb1	1310	0.416373	0.871424
IL-6_sRa	1310	0.416398	0.871424
Factor_B	1311.5	0.421203	0.879846
FGF23	1312	0.42278	0.879947
C5	1312	0.422812	0.879947
Lymphotoxin_a2/b1	1312.5	0.424422	0.88029
IGFBP-6	1313	0.42604	0.88029
C4	1313	0.42604	0.88029
Cadherin-12	1313.5	0.427633	0.88029
bFGF	1313.5	0.427649	0.88029
MIP-5	1313.5	0.427659	0.88029
Semaphorin_3A	1314	0.429247	0.88195
NR1D1	1314.5	0.430887	0.882222
PTH	1315	0.432447	0.882222
EPHB2	1315	0.432539	0.882222
PTP-1C	1315.5	0.434172	0.882222
DC-SIGN	1315.5	0.434172	0.882222
TGF-b3	1316.5	0.437428	0.882222
Peroxiredoxin-6	1316.5	0.437451	0.882222
Sphingosine_kinase_1	1317	0.439033	0.882222
Coagulation_Factor_X	1317	0.439096	0.882222
GITR	1317.5	0.440722	0.882222
TSH	1318	0.442359	0.882222
CD36_ANTIGEN	1318	0.442385	0.882222
IL-13	1318	0.442387	0.882222
CKAP2	1318	0.442396	0.882222
PSME1	1318.5	0.44405	0.882222
SORC2	1319	0.445671	0.882222
ULBP-3	1319	0.445689	0.882222
Cytochrome_P450_3A4	1319	0.445709	0.882222
Prekallikrein	1319	0.445709	0.882222
TFF3	1319	0.445709	0.882222
NCK1	1319.5	0.447355	0.882222
CHST2	1319.5	0.447356	0.882222
ARSB	1319.5	0.447368	0.882222
AURKB	1320	0.449031	0.882428
CYTN	1320	0.449037	0.882428
ATS13	1320.5	0.450701	0.882843
GDF-9	1321	0.452358	0.882843
NPS-PLA2	1321	0.452378	0.882843
Cathepsin_H	1321	0.452379	0.882843
PSME3	1322	0.455697	0.884795
Aflatoxin_B1_aldehyde_reductase	1322	0.455727	0.884795
NID2	1322	0.455732	0.884795
LYN	1323	0.459089	0.888733
IFN-aA	1323.5	0.460758	0.888733
RS7	1323.5	0.460786	0.888733
SGTA	1324	0.462467	0.888733
HMG-1	1324	0.462485	0.888733
DBNL	1324	0.462488	0.888733
DAPK2	1324.5	0.464177	0.889969
ANGL3	1325	0.465843	0.889969
PGP9.5	1325	0.465885	0.889969
TSP2	1325.5	0.467589	0.889969
PAPP-A	1326	0.469289	0.889969
Ephrin-A4	1326	0.469295	0.889969
LGMN	1326	0.469297	0.889969
sex	1817	0.469443	0.889969
KPCI	1327	0.472699	0.890201
MMP-17	1327	0.472718	0.890201
Coagulation_Factor_XI	1327	0.472722	0.890201
sICAM-1	1327	0.472722	0.890201
METAP1	1328	0.476143	0.892126
IL-23_R	1328.5	0.477867	0.892126
Hemopexin	1328.5	0.477884	0.892126
Galectin-2	1329	0.479555	0.892126
CHK1	1329	0.479587	0.892126
PDE4D	1329	0.479608	0.892126
sCD163	1329	0.479614	0.892126
Persephin	1329.5	0.481273	0.892126
NovH	1330	0.483079	0.892126
Thrombin	1330	0.483079	0.892126
Cystatin_C	1330	0.48308	0.892126
HDGR2	1330.5	0.48477	0.892126
UBE2N	1330.5	0.484816	0.892126
ALK-1	1330.5	0.484817	0.892126
MED-1	1331.5	0.488257	0.895576
GCKR	1331.5	0.488279	0.895576
Thrombopoietin_Receptor	1332	0.489997	0.897266
SET	1333	0.493559	0.898078
a2-Macroglobulin	1334	0.497075	0.898078
Kallikrein_6	1334	0.497078	0.898078
Cadherin_E	1334	0.497079	0.898078
IL-17	1334.5	0.49877	0.898078
b-NGF	1334.5	0.498801	0.898078
PDK1	1334.5	0.498841	0.898078
CASA	1335	0.500604	0.898078
CLC7A	1335	0.500609	0.898078
SARP-2	1335	0.500613	0.898078
SDF-1	1335	0.500613	0.898078
URB	1335	0.500613	0.898078
IL24	1335.5	0.502302	0.898078
IL-13_Ra1	1335.5	0.502371	0.898078
Integrin_aVb5	1335.5	0.502382	0.898078
HCC-1	1336	0.504158	0.899826
AMPK_a1b1g1	1336.5	0.505866	0.900474
Chk2	1337	0.507671	0.900474
MAPK2	1337	0.507696	0.900474
CAMK1D	1337	0.507714	0.900474
Clusterin	1338	0.511292	0.900615
HGF	1338.5	0.513082	0.900615
IL-4	1339	0.514832	0.900615
IL-27	1339	0.514861	0.900615
GPC2	1339	0.514865	0.900615
calreticulin	1339	0.514873	0.900615
Desmoglein-1	1339	0.514876	0.900615
BMP-14	1339.5	0.516673	0.900615
C5b__6_Complex	1340	0.518476	0.900615
Aggrecan	1340	0.518476	0.900615
C8	1340	0.518477	0.900615
Epo	1340.5	0.520245	0.900615
HSP_70	1341	0.522089	0.900615
Alkaline_phosphatase__bone	1341	0.522089	0.900615
HSP_40	1341.5	0.52385	0.900615
Lymphotactin	1341.5	0.523881	0.900615
PERL	1342	0.525703	0.900615
CAMK1	1342	0.525711	0.900615
Glutathione_S-transferase_Pi	1342	0.525713	0.900615
BCMA	1342	0.525714	0.900615
Lactoferrin	1342	0.525714	0.900615
NKp44	1342.5	0.527414	0.900615
PLK-1	1342.5	0.527427	0.900615
MATN3	1342.5	0.527508	0.900615
CDK1/cyclin_B	1343	0.529334	0.900615
IGFBP-3	1343	0.529351	0.900615
MMP-2	1343	0.529351	0.900615
BSP	1343.5	0.531171	0.900712
PKC-A	1344.5	0.53483	0.900712
LRRT3	1345	0.536595	0.900712
MMP-7	1345	0.536665	0.900712
Carbonic_anhydrase_III	1345	0.536666	0.900712
Laminin	1345	0.536666	0.900712
NSF1C	1345.5	0.538495	0.900712
C5a	1345.5	0.538495	0.900712
EphA1	1345.5	0.538497	0.900712
Integrin_a1b1	1346	0.540336	0.900712
CD5L	1346	0.540341	0.900712
complement_factor_H-related_5	1346	0.540342	0.900712
Notch-3	1346	0.540342	0.900712
GRB2-related_adapter_protein_2	1346.5	0.542173	0.900712
iC3b	1346.5	0.542181	0.900712
ITI_heavy_chain_H4	1346.5	0.542184	0.900712
CD23	1347	0.544029	0.901125
Apo_E	1347	0.54403	0.901125
IL-3_Ra	1347.5	0.545856	0.901537
14-3-3	1347.5	0.545877	0.901537
NCC27	1348	0.547731	0.901957
OMD	1348	0.547731	0.901957
SLAF6	1349	0.551386	0.902351
PPase	1349	0.551442	0.902351
OSM	1349	0.551443	0.902351
Siglec-3	1349	0.551444	0.902351
SSRP1	1349.5	0.55323	0.902351
IL-1_sR9	1349.5	0.553298	0.902351
kallikrein_8	1350	0.555166	0.902351
Lymphotoxin_b_R	1350	0.555169	0.902351
PGCB	1350	0.55517	0.902351
IFN-g	1350.5	0.557009	0.902764
b-ECGF	1350.5	0.557025	0.902764
GASP-2	1351	0.558808	0.904355
Noggin	1351.5	0.560744	0.906188
Prolactin_Receptor	1352	0.562656	0.906682
CXCL16__soluble	1352	0.562657	0.906682
GPNMB	1353	0.566419	0.911441
MMP-14	1354	0.570189	0.912745
CD40_ligand__soluble	1354.5	0.571995	0.912745
GREM1	1354.5	0.572056	0.912745
CBG	1354.5	0.572063	0.912745
ADAMTS-4	1354.5	0.572065	0.912745
IR	1354.5	0.572084	0.912745
ST4S6	1355	0.57398	0.914144
DRR1	1355.5	0.575852	0.914144
IMDH2	1356	0.577778	0.914144
IL-20	1356.5	0.579669	0.914144
Kininogen__HMW	1356.5	0.57968	0.914144
NEUREGULIN-1	1357	0.581553	0.914144
PCSK7	1357	0.581582	0.914144
JNK2	1357	0.581586	0.914144
CRK	1357	0.581587	0.914144
Protein_C	1357	0.581588	0.914144
LIMP_II	1357.5	0.583478	0.914144
IgG	1357.5	0.583496	0.914144
MMP-9	1357.5	0.583496	0.914144
BCL2-like_1_protein	1358.5	0.587321	0.915346
Carbonic_anhydrase_9	1359	0.589231	0.915346
FYN	1359	0.589235	0.915346
MDC	1359	0.589241	0.915346
Nectin-like_protein_2	1359	0.589242	0.915346
BLC	1359.5	0.591145	0.915346
Eotaxin-2	1359.5	0.591148	0.915346
NKG2D	1359.5	0.591153	0.915346
AGR2	1360	0.593078	0.915346
DHH	1360	0.593087	0.915346
JAG2	1360.5	0.594982	0.915346
PGRP-S	1360.5	0.595	0.915346
Afamin	1360.5	0.595013	0.915346
ARGI1	1361	0.596937	0.915346
MP2K4	1361	0.596943	0.915346
CAMK2A	1361.5	0.598864	0.915346
Fas_ligand__soluble	1361.5	0.598864	0.915346
sRANKL	1361.5	0.59887	0.915346
ABL1	1362	0.60071	0.91583
SPINT2	1362	0.600811	0.91583
RBP	1362.5	0.602747	0.917542
KYNU	1363	0.604669	0.918014
ENTP5	1363	0.604685	0.918014
C3	1364	0.608579	0.921446
Coagulation_Factor_Xa	1364	0.608579	0.921446
HINT1	1366	0.616321	0.929533
Elafin	1366	0.616392	0.929533
OLR1	1366	0.616392	0.929533
cIAP-2	1366.5	0.618298	0.929994
CTGF	1366.5	0.618347	0.929994
MICB	1367	0.620313	0.930472
CD48	1367	0.620314	0.930472
SH21A	1367.5	0.622265	0.930658
ASAHL	1367.5	0.62228	0.930658
RS3	1368.5	0.626205	0.930658
EF-1-beta	1368.5	0.626208	0.930658
RPS6KA3	1369	0.628163	0.930658
LCMT1	1369	0.628191	0.930658
FGR	1369.5	0.630127	0.930658
TSG-6	1369.5	0.630165	0.930658
EMR2	1370	0.632147	0.930658
MRC2	1370	0.632149	0.930658
NRX3B	1370	0.632149	0.930658
TSP4	1370	0.632149	0.930658
ZAP70	1370	0.632149	0.930658
Factor_H	1370.5	0.634124	0.930658
Thyroglobulin	1371	0.636073	0.930658
HO-2	1371	0.636078	0.930658
Thrombospondin-1	1371	0.636114	0.930658
VCAM-1	1371	0.636115	0.930658
CSK21	1372	0.640068	0.931642
TNFSF18	1372	0.640072	0.931642
annexin_VI	1372	0.640089	0.931642
ILT-4	1372	0.640091	0.931642
MBD4	1372.5	0.642073	0.93256
CSK	1373	0.644075	0.93256
Bone_proteoglycan_II	1373	0.644077	0.93256
DC-SIGNR	1373	0.644077	0.93256
dx	1882	0.644856	0.93256
SCGF-alpha	1373.5	0.646074	0.933126
TGF-b_R_II	1374	0.648066	0.933624
PRL	1374	0.648074	0.933624
CD27	1375	0.652081	0.936469
Carbonic_anhydrase_VII	1375.5	0.653964	0.936469
Neurotrophin-5	1375.5	0.654035	0.936469
Flt-3	1375.5	0.654084	0.936469
TRY3	1376	0.656073	0.936469
Mammaglobin_2	1376	0.656098	0.936469
Thymidine_kinase	1376.5	0.658107	0.936469
MPIF-1	1377	0.660124	0.936469
AMHR2	1377	0.660125	0.936469
Cathepsin_A	1377	0.660125	0.936469
hnRNP_A/B	1377	0.660125	0.936469
IL-12	1377.5	0.662137	0.936469
Calpain_I	1377.5	0.662142	0.936469
SOD	1378	0.66415	0.936469
CAMK2B	1378	0.664157	0.936469
CD22	1378	0.664159	0.936469
Spondin-1	1378	0.664162	0.936469
transcription_factor_MLR1__isoform_CRA_b	1379	0.668173	0.938652
Activin_RIB	1379	0.66818	0.938652
Nucleoside_diphosphate_kinase_A	1379	0.668207	0.938652
Carbonic_anhydrase_I	1380	0.672261	0.939534
C7	1380	0.672265	0.939534
C4b	1380	0.672265	0.939534
BRF-1	1380.5	0.674292	0.939534
Dkk-4	1380.5	0.674295	0.939534
IL-10	1381	0.676312	0.939534
ACTH	1381	0.676327	0.939534
VEGF_sR3	1381	0.676329	0.939534
TIG2	1381	0.676331	0.939534
FGF-8B	1381.5	0.678361	0.940044
I-TAC	1381.5	0.678365	0.940044
UB2L3	1382.5	0.682442	0.940443
HDAC8	1382.5	0.682445	0.940443
LEAP-1	1382.5	0.682447	0.940443
Activin_AB	1383	0.684486	0.940443
BST1	1383	0.684489	0.940443
CDK8/cyclin_C	1383	0.684489	0.940443
SE6L2	1383.5	0.686514	0.942077
PLPP	1384	0.688583	0.942626
ON	1384	0.688585	0.942626
BMP-1	1384.5	0.690624	0.944272
XTP3A	1385	0.692686	0.944803
Collectin_Kidney_1	1385	0.692688	0.944803
Lymphotoxin_a1/b2	1385.5	0.694674	0.946368
PIK3CA/PIK3R1	1386	0.696786	0.94655
BMP_RII	1386.5	0.698858	0.94655
b-Endorphin	1387	0.700916	0.94655
STAB2	1387	0.700919	0.94655
DKK1	1387	0.700921	0.94655
Dynactin_subunit_2	1387.5	0.702971	0.94655
40S_ribosomal_protein_SA	1387.5	0.702985	0.94655
GFAP	1388	0.705043	0.94655
C1QBP	1388	0.705051	0.94655
BOC	1388	0.705051	0.94655
MIP-3b	1388	0.705051	0.94655
Peroxiredoxin-5	1388.5	0.707089	0.94655
BMX	1389.5	0.71121	0.94655
IL-2_sRa	1389.5	0.711244	0.94655
FST	1389.5	0.711245	0.94655
Lipocalin_2	1389.5	0.71125	0.94655
Cripto	1390	0.713331	0.94655
PHI	1390	0.713337	0.94655
TRAIL_R4	1390	0.713337	0.94655
AN32B	1390.5	0.715411	0.94655
CYTF	1391	0.717471	0.94655
FGF-17	1391	0.717491	0.94655
BGH3	1391	0.717493	0.94655
IL-7	1392	0.721581	0.94655
4-1BB	1392	0.721614	0.94655
SLAF5	1392	0.721656	0.94655
BGN	1392	0.721657	0.94655
TNF_sR-II	1392	0.721657	0.94655
GP1BA	1392.5	0.723731	0.94655
LY9	1393	0.72581	0.94655
ASM3A	1393	0.725829	0.94655
Kallikrein_11	1393	0.725829	0.94655
Carbonic_anhydrase_6	1393.5	0.727914	0.94655
LRIG3	1393.5	0.727917	0.94655
PACAP-38	1394	0.729997	0.94655
CD39	1394	0.730009	0.94655
CLM6	1394	0.73001	0.94655
MATN2	1394	0.73001	0.94655
PDE11	1394.5	0.732102	0.94655
IL-16	1394.5	0.732103	0.94655
PFD5	1395	0.734196	0.94655
phosphoglycerate_kinase_1	1395	0.734196	0.94655
BMPR1A	1395.5	0.736295	0.94655
DSC3	1396	0.73836	0.94655
DMP1	1396	0.738387	0.94655
P-Selectin	1396	0.738388	0.94655
LG3BP	1396	0.738394	0.94655
KREM2	1396	0.738394	0.94655
CLF-1/CLC_Complex	1396.5	0.740463	0.94655
AIP	1396.5	0.740483	0.94655
MFRP	1396.5	0.740491	0.94655
PDGF-AA	1397	0.742594	0.94655
FETUB	1397	0.742599	0.94655
Protease_nexin_I	1397	0.742599	0.94655
IL-2_sRg	1397.5	0.744695	0.94655
3HIDH	1397.5	0.744695	0.94655
41	1397.5	0.744704	0.94655
Survivin	1398	0.746805	0.94655
Gro-a	1398	0.746811	0.94655
6Ckine	1398	0.746811	0.94655
CaMKK_alpha	1398.5	0.748905	0.94655
EDAR	1398.5	0.748919	0.94655
NKp30	1399	0.750998	0.94655
annexin_I	1399	0.751029	0.94655
Ferritin	1399	0.75103	0.94655
Myoglobin	1399	0.75103	0.94655
Myokinase__human	1399	0.75103	0.94655
CRIS3	1399.5	0.753121	0.947193
CNTF	1400.5	0.757359	0.947193
MMP-10	1401	0.759479	0.947193
MCP-2	1401.5	0.761565	0.947193
4-1BB_ligand	1402	0.763697	0.947193
PSA6	1402	0.763714	0.947193
HIPK3	1402	0.763731	0.947193
EPO-R	1402.5	0.765794	0.947193
Renin	1403	0.76798	0.947193
SHBG	1403	0.767982	0.947193
GRN	1403	0.767982	0.947193
AREG	1403.5	0.770098	0.947193
IL-17F	1403.5	0.770102	0.947193
Fibrinogen_g-chain_dimer	1403.5	0.770108	0.947193
COMMD7	1404	0.772233	0.947193
CDON	1404	0.772237	0.947193
bFGF-R	1404	0.772238	0.947193
C3a	1404	0.772238	0.947193
C3adesArg	1404	0.772238	0.947193
IGF-II_receptor	1404	0.772238	0.947193
TFPI	1404	0.772238	0.947193
IgE	1404.5	0.774365	0.947193
MOZ	1404.5	0.774366	0.947193
TNFSF15	1404.5	0.774368	0.947193
annexin_II	1405	0.7765	0.947193
Trypsin_2	1405	0.7765	0.947193
C3b	1406	0.780764	0.947193
IgM	1406	0.780769	0.947193
Layilin	1406	0.780769	0.947193
HMGR	1407	0.784995	0.947193
FGF-18	1407	0.785039	0.947193
Arylsulfatase_A	1407	0.785044	0.947193
IL-1_R4	1407	0.785044	0.947193
Leptin	1407	0.785045	0.947193
Esterase_D	1407	0.785045	0.947193
Ku70	1407.5	0.787151	0.947193
eIF-5A-1	1407.5	0.787182	0.947193
SHC1	1407.5	0.787183	0.947193
IL-17B	1407.5	0.787185	0.947193
HGFA	1407.5	0.787185	0.947193
resistin	1407.5	0.787185	0.947193
Flt3_ligand	1408	0.789314	0.947193
PIM1	1408	0.789318	0.947193
NMT1	1408	0.789325	0.947193
FSTL3	1408	0.789328	0.947193
HPV_E7_Type18	1408.5	0.79147	0.948755
PPID	1409	0.793583	0.950278
IDE	1409.5	0.79576	0.951874
Carbonic_anhydrase_XIII	1410	0.797888	0.953408
ASGR1	1410.5	0.800041	0.954164
SREC-II	1411	0.80219	0.954164
Olfactomedin-4	1411.5	0.804362	0.954164
Apo_A-I	1412	0.806516	0.954164
ERK-1	1412	0.806519	0.954164
HRG	1412	0.806519	0.954164
Midkine	1412	0.806519	0.954164
sICAM-2	1412.5	0.808669	0.954164
PK3CG	1412.5	0.808674	0.954164
Caspase-2	1413	0.81078	0.954164
MATK	1413	0.8108	0.954164
LIGHT	1413	0.810828	0.954164
BAFF	1413	0.810832	0.954164
SRCN1	1414	0.81514	0.954164
DPP2	1414	0.815151	0.954164
K-ras	1414.5	0.817297	0.954164
CD97	1414.5	0.817312	0.954164
Protein_disulfide-isomerase	1415	0.819437	0.954164
NANOG	1415	0.819445	0.954164
EP15R	1415	0.819448	0.954164
PDE5A	1415	0.819473	0.954164
CATZ	1415	0.819475	0.954164
LRRT1	1415.5	0.821587	0.954164
paraoxonase_1	1415.5	0.821623	0.954164
LCK	1416	0.823798	0.954164
kallikrein_13	1416	0.823805	0.954164
DERM	1416	0.823805	0.954164
Sialoadhesin	1417	0.8281	0.954164
ATS15	1417	0.828123	0.954164
SIG14	1417	0.828139	0.954164
Tropomyosin_2	1417	0.828141	0.954164
I-309	1417.5	0.83031	0.954164
Fibrinogen	1418	0.83248	0.954164
Kallikrein_7	1418	0.832481	0.954164
RAC1	1418	0.832481	0.954164
SLPI	1418	0.832481	0.954164
Livin_B	1418.5	0.834597	0.954164
tPA	1418.5	0.834649	0.954164
Sorting_nexin_4	1418.5	0.83465	0.954164
ENA-78	1418.5	0.834651	0.954164
FGF-10	1419	0.836813	0.954164
ARTS1	1419	0.836827	0.954164
CNTN2	1419	0.836827	0.954164
Endothelin-converting_enzyme_1	1419	0.836827	0.954164
HSP_90a/b	1419	0.836827	0.954164
RBM39	1419.5	0.838981	0.954164
vWF	1419.5	0.839001	0.954164
PDGF-BB	1420	0.841139	0.954164
Topoisomerase_I	1420	0.841172	0.954164
Bcl-2	1420	0.841173	0.954164
carbonic_anhydrase_II	1420.5	0.843325	0.954164
BARK1	1420.5	0.84335	0.954164
FUT5	1420.5	0.843352	0.954164
IL-2	1421.5	0.8477	0.955811
MAPKAPK3	1421.5	0.847707	0.955811
PSD7	1422	0.849883	0.955811
IL-5_Ra	1422	0.849886	0.955811
ADAMTS-5	1422	0.849886	0.955811
RTN4	1422	0.849893	0.955811
VEGF_sR2	1422.5	0.852074	0.956903
FGF-16	1423	0.854249	0.956903
Cadherin-2	1423	0.854255	0.956903
Aurora_kinase_A	1423	0.854256	0.956903
FGFR-3	1423.5	0.856433	0.957449
Adiponectin	1423.5	0.856441	0.957449
SLAF7	1424	0.858626	0.95894
MEK1	1424.5	0.860802	0.96042
TMA	1425	0.863	0.961921
IF4A3	1425.5	0.865177	0.963395
b2-Microglobulin	1426	0.867377	0.963943
SNAA	1426	0.867378	0.963943
RANTES	1427.5	0.873948	0.968914
TBP	1428	0.876137	0.968914
PlGF	1428	0.876145	0.968914
DLRB1	1428	0.876145	0.968914
Cyclophilin_A	1428	0.876146	0.968914
Enterokinase	1428.5	0.878324	0.969125
MDM2	1429	0.880516	0.969125
Somatostatin-28	1429	0.880529	0.969125
BTK	1429	0.880534	0.969125
CONA1	1429.5	0.882729	0.969125
PAI-1	1429.5	0.882729	0.969125
LY86	1429.5	0.882731	0.969125
STK16	1430	0.884928	0.969125
Phosphoglycerate_mutase_1	1430	0.884928	0.969125
uPA	1430	0.884928	0.969125
MMEL2	1430.5	0.887125	0.970589
D-dimer	1431	0.889325	0.971112
Factor_D	1431	0.889325	0.971112
Gro-b/g	1432	0.893725	0.971542
PSA	1432.5	0.895905	0.971542
B7	1432.5	0.895925	0.971542
HPV_E7_Type_16	1433	0.898115	0.971542
gpIIbIIIa	1433	0.898127	0.971542
DcR3	1433	0.898127	0.971542
Cathepsin_D	1433	0.898129	0.971542
GAPDH__liver	1433	0.898129	0.971542
Heparin_cofactor_II	1433	0.898129	0.971542
IL-17_RD	1433.5	0.900328	0.971542
HCK	1434	0.902514	0.971542
FAK1	1434	0.902522	0.971542
UFM1	1434	0.902535	0.971542
Granulysin	1434	0.902535	0.971542
Fucosyltransferase_3	1434.5	0.904731	0.971542
CAMK2D	1434.5	0.904738	0.971542
SKP1	1434.5	0.904739	0.971542
CD70	1435	0.906945	0.971542
BSSP4	1435	0.906945	0.971542
Chitotriosidase-1	1435	0.906945	0.971542
TGF-b1	1435.5	0.90915	0.972981
IF4G2	1436	0.911353	0.973494
LD78-beta	1436	0.911356	0.973494
PTP-1B	1436.5	0.913564	0.97493
Lamin-B1	1438	0.920183	0.980146
IGF-I	1438	0.92019	0.980146
PAK7	1439	0.924609	0.981148
CHST6	1439	0.92461	0.981148
RASA1	1439	0.92461	0.981148
IGFBP-4	1439	0.92461	0.981148
GX	1439.5	0.926819	0.981801
IL-1a	1440	0.929033	0.981801
PECAM-1	1440.5	0.931242	0.981801
YES	1440.5	0.931244	0.981801
CD30	1440.5	0.931245	0.981801
RAP	1441	0.933458	0.981801
PPAC	1441	0.933458	0.981801
HNRPQ	1441	0.933458	0.981801
WISP-1	1441	0.933458	0.981801
EPHA3	1441.5	0.935668	0.981801
IL-18_Rb	1441.5	0.93567	0.981801
Glutamate_carboxypeptidase	1441.5	0.935671	0.981801
PCNA	1442	0.937869	0.982789
NOTC2	1442.5	0.940087	0.982789
ACE2	1442.5	0.940088	0.982789
FCRL3	1442.5	0.940097	0.982789
IL-3	1443	0.942312	0.984193
AMPK_a2b2g1	1443.5	0.944526	0.984753
HB-EGF	1444	0.946732	0.984753
FCG3B	1444	0.946744	0.984753
TBK1	1444.5	0.948953	0.984753
GDF2	1444.5	0.948954	0.984753
FABPE	1444.5	0.948957	0.984753
Glypican_3	1444.5	0.94896	0.984753
p27Kip1	1445	0.951174	0.98524
SMAC	1445	0.951176	0.98524
GSK-3_alpha/beta	1445.5	0.953393	0.98663
TS	1446	0.955608	0.987114
WFKN2	1446	0.95561	0.987114
KLRF1	1447	0.960043	0.988554
Cardiotrophin-1	1447	0.960043	0.988554
ER	1447	0.960044	0.988554
BDNF	1447.5	0.962261	0.988554
VEGF121	1447.5	0.962262	0.988554
MCP-1	1447.5	0.962263	0.988554
TPSG1	1448.5	0.966697	0.991307
TIMP-1	1448.5	0.9667	0.991307
OX40_Ligand	1449	0.968916	0.992677
ERBB2	1449.5	0.971137	0.99405
kallikrein_5	1450	0.973354	0.994517
TIMP-2	1450	0.973357	0.994517
DUS3	1451	0.977795	0.995446
H6ST1	1451	0.977795	0.995446
C1r	1451	0.977796	0.995446
B7-H2	1451	0.977796	0.995446
PPIE	1451.5	0.980014	0.995559
Cadherin-5	1451.5	0.980016	0.995559
TSLP_R	1453	0.986676	0.995559
PA2G4	1453	0.986677	0.995559
MAPK14	1453	0.986677	0.995559
LYNB	1453	0.986677	0.995559
Caspase-10	1453	0.986677	0.995559
CK2-A2:B	1453.5	0.988896	0.995559
NAGK	1453.5	0.988897	0.995559
BNP-32	1454	0.991117	0.995559
discoidin_domain_receptor_1	1454	0.991118	0.995559
IL-8	1454	0.991118	0.995559
Rb	1454	0.991118	0.995559
Peroxiredoxin-1	1454	0.991118	0.995559
KI2L4	1454.5	0.993338	0.995559
Glucagon	1454.5	0.993338	0.995559
MSP_R	1455	0.995559	0.995559
ENTP3	1455	0.995559	0.995559
IL-34	1455	0.995559	0.995559
UBC9	1455	0.995559	0.995559
CBX5	1455.5	0.997779	0.996013
FCN2	1455.5	0.997779	0.996013
FDR: false discovery rate
